# Supplementary material for: Dietary Inflammatory Nutrients and Esophageal Squamous Cell Carcinoma Risk: A Case-Control Study
Source: Nutrients. 2022 Dec 5;14(23):5179. doi: 10.3390/nu14235179 (PMC9737973; doi:10.3390/nu14235179)
Supplement: Supplementary file 1 [file nutrients-14-05179-s001.zip]

Archive with 1 entries (1 files):
- nutrients-2015955-supplementary.pdf
